# Supplementary material for: A serine sensor for multicellularity in a bacterium
Source: eLife. 2013 Dec 17;2:e01501. doi: 10.7554/eLife.01501 (PMC3862929; doi:10.7554/eLife.01501)
Supplement: Supplementary file 1. — DOI: http://dx.doi.org/10.7554/eLife.01501.014 [file elife01501s001.xlsx]

## Sheet: List of strains
strain	annotation	reference
PY79	a laboratory strain used as a host for transformation	Losick lab collection
3610	undomesticated wild strain capable of forming robust biofilms	Branda et al. 2001
RL925	serAΩTn917, mlsR in PY79	Losick lab collection
YC110	3610, amyE::PepsA-lacZ, ΔepsH::tet	Chai et al. 2009
YC131	3610, slrR::specR	Chai et al. 2010
YC285	a kan resistance gene inserted to a locus downstream of sinR in 3610 chromosome	Chai et al. 2012
YC844	TCA>TCG in the serine residues No.16, 18, and 33 in sinR	this study
YC845	TCA>AGC in the serine residues No.16, 18, and 33 in sinR	this study
YC865	serAΩTn917, mlsR in 3610	this study
YC923	TCA>AGT in serine residues 16, 18, and 33 in sinR in YC285	this study
YC926	TCA>TCC in serine residues 16, 18, and 33 in sinR in YC285	this study
YC927	TCA>TCT in serine residues 16, 18, and 33 in sinR in YC285	this study
YC964	TCA>TCG in serine residues 16, 18, and 33 in sinR, amyE::PepsA-lacZ, ΔepsH::tet	this study
YC965	TCA>AGC in serine residues 16, 18, and 33 in sinR, amyE::PepsA-lacZ, ΔepsH::tet	this study
YC966	TCA>AGT in serine residues 16, 18, and 33 in sinR, amyE::PepsA-lacZ, ΔepsH::tet	this study
YC967	TCA>TCC in serine residues 16, 18, and 33 in sinR, amyE::PepsA-lacZ, ΔepsH::tet	this study
YC968	TCA>TCT in serine residues 16, 18, and 33 in sinR, amyE::PepsA-lacZ, ΔepsH::tet	this study
YC1166	TCC>AGC in serine residues 43, 51, and 88 in sinR in YC285	this study
YC1167	TCC>AGT in serine residues 43, 51, and 88 in sinR in YC285	this study
YC1168	TCC>TCA in serine residues 43, 51, and 88 in sinR in YC285	this study
YC1169	TCC>TCG in serine residues 43, 51, and 88 in sinR in YC285	this study
YC1170	TCC>TCT in serine residues 43, 51, and 88 in sinR in YC285	this study
YC1171	AGT>AGC in the serine residue 76 in sinR in YC285	this study
YC1172	AGC>AGT in the serine residue 32 in sinR in YC285	this study
YC1173	AGC/T>TCA in serine residues 32 and 76 in sinR in YC285	this study
YC1174	AGC/T>TCC in serine residues 32 and 76 in sinR in YC285	this study
YC1175	AGC/T>TCG in serine residues 32 and 76 in sinR in YC285	this study
YC1176	AGC/T>TCT in serine residues 32 and 76 in sinR in YC285	this study
YC1177	TCC>AGC in serine residues 43, 51, and 88 in sinR, amyE::PepsA-lacZ, ΔepsH::tet	this study
YC1178	TCC>AGT in serine residues 43, 51, and 88 in sinR, amyE::PepsA-lacZ, ΔepsH::tet	this study
YC1179	TCC>TCA in serine residues 43, 51, and 88 in sinR, amyE::PepsA-lacZ, ΔepsH::tet	this study
YC1180	TCC>TCG in serine residues 43, 51, and 88 in sinR, amyE::PepsA-lacZ, ΔepsH::tet	this study
YC1181	TCC>TCT in serine residues 43, 51, and 88 in sinR, amyE::PepsA-lacZ, ΔepsH::tet	this study
YC1182	AGT>AGC in the serine residue 76 in sinR, amyE::PepsA-lacZ, ΔepsH::tet	this study
YC1183	AGC>AGT in the serine residue 32 in sinR, amyE::PepsA-lacZ, ΔepsH::tet	this study
YC1184	AGC/T>TCA in serine residues 32 and 76 in sinR, amyE::PepsA-lacZ, ΔepsH::tet	this study
YC1185	AGC/T>TCC in serine residues 32 and 76 in sinR, amyE::PepsA-lacZ, ΔepsH::tet	this study
YC1186	AGC/T>TCG in serine residues 32 and 76 in sinR, amyE::PepsA-lacZ, ΔepsH::tet	this study
YC1187	AGC/T>TCT in serine residues 32 and 76 in sinR, amyE::PepsA-lacZ, ΔepsH::tet	this study
YC1203	a spec resistance gene inserted to a locus downstream of spo0A in 3610 chromosome	this study
ASBs60A	AGC codons at serine residues 16, 18, 29, 32, 33, 43, 51, 76, 88, 91 in sinR-yfp, amyE::Phyperspank-sinR-yfp, serAΩTn917, mlsR, 3610	this study
ASBs62A	TCA codons at serine residues 16, 18, 29, 32, 33, 43, 51, 76, 88, 91 in sinR-yfp, amyE::Phyperspank-sinR-yfp, serAΩTn917, mlsR, 3610	this study
ASBs64A	TCG codons at serine residues 16, 18, 29, 32, 33, 43, 51, 57, 76, 91 in sinR-yfp, amyE::Phyperspank-sinR-yfp, serAΩTn917, mlsR, 3610	this study
AJD215	serine codons >TCC in residues 123, 127, 128, 135, 136, 138, and 139of spo0A, spec resistance downstream of spo0A in 3610	this study
AJD217	serine codons > TCC in residues 135, 136, 138, and 139 and >TCG in residues 123, 127, and 128 of spo0A, spec resistance downstream of spo0A in 3610	this study
AJD220	spec resistance casette downstream of spo0A inserted in PY79 chromosome	this study
AJD223	serine codons >TCC in residues 123, 127, 128, 135, 136, 138, and 139of spo0A, spec resistance downstream of spo0A in PY79	this study

## Sheet: List of plasmids
plasmid	annotation	reference
pAH54	spec gene cloned into the pBluescript SK(+) vector
pDR111	integration vector for Phyperspank-controlled expression from amyE locus of B. subtilis, AmpR, SpecR	Ben Yehuda et al. 2003

## Sheet: List of primers
primer	sequence (5'-3')	comments
primer_AGC_1	CCGTAAAGAAAAAGGCTACagcCTAagcGAACTAGCTGAAAAAGC	mutagenic primer for creating synoymous AGC variant for SinR-YFP fusions
primer_AGC_2	GGTAGCGAAGagcTATTTAagcagcATAGAACGAAATC	mutagenic primer for creating synoymous AGC variant for SinR-YFP fusions
primer_AGC_3	CAAACGAACCCCagcATTCAATTTCTCGAAAAAGTCagcGCTGTTCTGGACGTC	mutagenic primer for creating synoymous AGC variant for SinR-YFP fusions
primer_AGC_4	GATGGTCAATTAGATagcGAATGGGAGAAATTG	mutagenic primer for creating synoymous AGC variant for SinR-YFP fusions
primer_AGC_5	CGATGCGATGACAagcGGGGTAagcAAAAAACAATTTCGTG	mutagenic primer for creating synoymous AGC variant for SinR-YFP fusions
primer_TCA_1	CCGTAAAGAAAAAGGCTACtcaCTAtcaGAACTAGCTGAAAAAGC	mutagenic primer for creating synoymous TCA variant for SinR-YFP fusions
primer_TCA_2	GGTAGCGAAGtcaTATTTAtcatcaATAGAACGAAATC	mutagenic primer for creating synoymous TCA variant for SinR-YFP fusions
primer_TCA_3	CAAACGAACCCCtcaATTCAATTTCTCGAAAAAGTCtcaGCTGTTCTGGACGTC	mutagenic primer for creating synoymous TCA variant for SinR-YFP fusions
primer_TCA_4	GATGGTCAATTAGATtcaGAATGGGAGAAATTG	mutagenic primer for creating synoymous TCA variant for SinR-YFP fusions
primer_TCA_5	CGATGCGATGACAtcaGGGGTAtcaAAAAAACAATTTCGTG	mutagenic primer for creating synoymous TCA variant for SinR-YFP fusions
primer_TCG_1	CCGTAAAGAAAAAGGCTACtcgCTAtcgGAACTAGCTGAAAAAGC	mutagenic primer for creating synoymous TCG variant for SinR-YFP fusions
primer_TCG_2	GGTAGCGAAGtcgTATTTAtcgtcgATAGAACGAAATC	mutagenic primer for creating synoymous TCG variant for SinR-YFP fusions
primer_TCG_3	CAAACGAACCCCtcgATTCAATTTCTCGAAAAAGTCtcgGCTGTTCTGGACGTC	mutagenic primer for creating synoymous TCG variant for SinR-YFP fusions
primer_TCG_4	GATGGTCAATTAGATtcgGAATGGGAGAAATTG	mutagenic primer for creating synoymous TCG variant for SinR-YFP fusions
primer_TCG_5	CGATGCGATGACATCCGGGGTAtcgAAAAAACAATTTCGTG	mutagenic primer for creating synoymous TCG variant for SinR-YFP fusions
spo0A_F1	ACTGGCGCGATTTTCCTCAGAACGC	primer for creating synonymous mutations in spo0A
spo0A_R2	CATTCTTAGTCGGCTACCGCCTGTC	primer for creating synonymous mutations in spo0A
spo0A_R1_TCC	CGATGATGGCGCACGATGCGTCACGGAGGAGGCATTTCCGGAGACCTGGCGGATATGGCC	mutagenic primer to create synonymous TCC variant of spo0A
spo0A_F2_TCC	CATCGTGCGCCATCATCGCAATCCTCCATTATACGCTCCTCCCAGCCTGAACCAAAGAAG	mutagenic primer to create synonymous TCC variant of spo0A
spo0A_F2_TCG	CATCGTGCGCCATCATCGCAATCGTCGATTATACGCTCGTCGCAGCCTGAACCAAAGAAG	mutagenic primer to create synonymous TCG variant of spo0A
spo0A_R1_wt	CGATGATGGCGCACGATGCGTCACACTGCTGGCATTTCCGCTGACCTGGCGGATATGGCC	wild type primer to create variants of spo0A
spo0A_F2_wt	CATCGTGCGCCATCATCGCAAAGCAGTATTATACGCAGCAGCCAGCCTGAACCAAAGAAG	wild type primer to create variants of spo0A
